# Supplementary material for: Fostering Youth Female Athletes’ Decision-Making Skills through Competitive Volleyball: A Mixed Methods Design
Source: Int J Environ Res Public Health. 2022 Oct 14;19(20):13261. doi: 10.3390/ijerph192013261 (PMC9602628; doi:10.3390/ijerph192013261)
Supplement: Supplementary file 1 [file ijerph-19-13261-s001.zip]

Archive with 1 entries (1 files):
- ijerph-1933900-supplementary.pdf
